# Supplementary material for: FcRn-Driven Nanoengineered Mucosal Vaccine with Multi-Epitope Fusion Induces Robust Dual Immunity and Long-Term Protection Against Brucella
Source: Vaccines (Basel). 2025 May 26;13(6):567. doi: 10.3390/vaccines13060567 (PMC12197398; doi:10.3390/vaccines13060567)
Supplement: Supplementary file 1 [file vaccines-13-00567-s001.zip]

Archive with 1 entries (1 files):
- vaccines-3588679-supplementary.pdf
